# Supplementary material for: Differential Expression of CXCL12 in Human and Mouse Hair: Androgens Induce CXCL12 in Human Dermal Papilla and Dermal Sheath Cup
Source: Int J Mol Sci. 2024 Dec 26;26(1):95. doi: 10.3390/ijms26010095 (PMC11719931; doi:10.3390/ijms26010095)
Supplement: Supplementary file 1 [file ijms-26-00095-s001.zip]

Archive with 1 entries (1 files):
- ijms-3370778-supplementary.pdf
